# Supplementary material for: Bioactivity Assessment and Untargeted Metabolomics of the Mediterranean Sea Pen Pennatula phosphorea
Source: Mar Drugs. 2025 May 21;23(5):218. doi: 10.3390/md23050218 (PMC12113132; doi:10.3390/md23050218)
Supplement: Supplementary file 1 [file marinedrugs-23-00218-s001.zip]

Archive with 1 entries (1 files):
- marinedrugs-3598194-supplementary.pdf
